# Supplementary material for: Loss of Brd4 alleviates pathological bone loss via Slc9b2 suppression in osteoclastogenesis
Source: Clin Transl Med. 2025 Oct 20;15(10):e70496. doi: 10.1002/ctm2.70496 (PMC12536888; doi:10.1002/ctm2.70496)
Supplement: Supplementary file 2 — Supporting Information [file CTM2-15-e70496-s001.xlsx]

## Sheet: Sheet1
100038909	Pira12；配对免疫球蛋白样受体 A12 [KO: K06512 ]
100038947	Sirpb1c；信号调节蛋白 β 1C [KO: K06551 ]
100041146	Pira13；配对免疫球蛋白样受体 A13 [KO: K06512 ]
100201	Tmem64；跨膜蛋白 64 [KO：K26770 ]
11433	Acp5；酸性磷酸酶 5，抗酒石酸 [KO: K14379 ] [EC: 3.1.3.2 ]
11651	Akt1;胸腺瘤病毒原癌基因 1 [KO: K04456 ] [EC: 2.7.11.1 ]
11652	Akt2;胸腺瘤病毒原癌基因 2 [KO: K04456 ] [EC: 2.7.11.1 ]
11937	Atp2a1；ATPase，Ca++转运，心肌，快肌纤维 1 [KO: K05853 ] [EC: 7.2.2.10 ]
11938	Atp2a2；ATPase，Ca++转运，心肌，慢肌纤维2 [KO: K05853 ] [EC: 7.2.2.10 ]
12229	Btk；布鲁顿无丙种球蛋白血症酪氨酸激酶 [KO: K07370 ] [EC: 2.7.10.2 ]
12311	Calcr；降钙素受体 [KO: K04576 ]
12326	Camk4；钙/钙调蛋白依赖性蛋白激酶 IV [KO: K05869 ] [EC: 2.7.11.17 ]
12675	Chuk；保守的螺旋-环-螺旋普遍激酶 [KO: K04467 ] [EC: 2.7.11.10 ]
12702	Socs3；细胞因子信号抑制因子 3 [KO: K04696 ]
12703	Socs1；细胞因子信号抑制因子 1 [KO: K04694 ]
12912	Creb1；cAMP 反应元件结合蛋白 1 [KO：K05870 ]
12977	Csf1；集落刺激因子 1（巨噬细胞）[KO：K05453 ]
12978	Csf1r；集落刺激因子 1 受体 [KO: K05090 ] [EC: 2.7.10.1 ]
13038	Ctsk;组织蛋白酶 K [KO: K01371 ] [EC: 3.4.22.38 ]
13057	Cyba；细胞色素 b-245，α多肽 [KO: K08009 ]
14129	Fcgr1；Fc受体，IgG，高亲和力I [KO：K06498 ]
14130	Fcgr2b；Fc受体，IgG，低亲和力IIb [KO：K12560 ]
14131	Fcgr3；Fc受体，IgG，低亲和力III [KO：K06472 ]
14200	Fhl2；四个半 LIM 结构域 2 [KO: K14380 ]
14281	福斯； FBJ 骨肉瘤癌基因 [KO: K04379 ]
14282	Fosb；FBJ骨肉瘤致癌基因B[KO: K09029 ]
14283	Fosl1；fos样抗原 1 [KO：K04502 ]
14284	Fosl2；fos样抗原 2 [KO：K09030 ]
14360	菲因； Fyn 原癌基因 [KO: K05703 ] [EC: 2.7.10.2 ]
14389	Gab2；生长因子受体结合蛋白 2 相关蛋白 2 [KO: K08091 ]
14727	Lilrb4b；白细胞免疫球蛋白样受体，亚家族B，成员4B [KO：K06512 ]
14728	Lilrb4a；白细胞免疫球蛋白样受体，亚家族B，成员4A [KO：K06512 ]
14784	Grb2；生长因子受体结合蛋白 2 [KO: K04364 ]
15975	Ifnar1；干扰素（α和β）受体1 [KO：K05130 ]
15976	Ifnar2；干扰素（α和β）受体 2 [KO：K05131 ]
15977	Ifnb1；干扰素β1，成纤维细胞[KO：K05415 ]
15978	伊冯;干扰素 γ [KO: K04687 ]
15979	Ifngr1；干扰素γ受体1[KO：K05132 ]
15980	Ifngr2；干扰素γ受体2[KO：K05133 ]
16150	Ikbkb；κB激酶β抑制剂[KO: K07209 ] [EC: 2.7.11.10 ]
16151	1kbkg; kappaB 激酶 γ 抑制剂 [KO: K07210 ]
16175	Il1a；白细胞介素 1 α [KO：K04383 ]
16176	Il1b；白细胞介素 1 beta [KO: K04519 ]
16177	Il1r1；白细胞介素 1 受体，I 型 [KO：K04386 ]
16391	Irf9；干扰素调节因子 9 [KO: K04693 ]
16416	Itgb3；整合素β3[KO：K06493 ]
16438	Itpr1；肌醇 1,4,5-三磷酸受体 1 [KO：K04958 ]
16439	Itpr2；肌醇 1,4,5-三磷酸受体 2 [KO: K04959 ]
16440	Itpr3；肌醇 1,4,5-三磷酸受体 3 [KO: K04960 ]
16451	杰克1; Janus 激酶 1 [KO: K11217 ] [EC: 2.7.10.2 ]
16476	Jun；jun原癌基因[KO：K04448 ]
16477	Junb；jun B 原癌基因 [KO: K09028 ]
16478	Jund; jun D 原癌基因 [KO: K04449 ]
16818	Lck；淋巴细胞蛋白酪氨酸激酶 [KO: K05856 ] [EC: 2.7.10.2 ]
16822	Lcp2；淋巴细胞胞质蛋白 2 [KO: K07361 ]
17060	Blnk；B 细胞连接子 [KO: K07371 ]
17342	Mitf；黑色素生成相关转录因子[KO：K09455 ]
17969	Ncf1；中性粒细胞胞浆因子 1 [KO: K08011 ]
17970	Ncf2；中性粒细胞胞浆因子 2 [KO: K08010 ]
17972	Ncf4；中性粒细胞胞浆因子 4 [KO: K08012 ]
18018	Nfatc1；活化T细胞核因子，细胞质，钙调神经磷酸酶依赖性1 [KO：K04446 ]
18019	Nfatc2；活化T细胞核因子，细胞质，钙调神经磷酸酶依赖性2 [KO：K17332 ]
18033	Nfkb1；B细胞κ轻肽基因增强子的核因子1，p105[KO：K02580 ]
18034	Nfkb2；B细胞κ轻肽基因增强子的核因子2，p49/p100[KO：K04469 ]
18035	Nfkbia；B细胞κ轻肽基因增强子的核因子抑制剂，α[KO: K04734 ]
18383	Tnfrsf11b；肿瘤坏死因子受体超家族，成员 11b（骨保护素）[KO：K05148 ]
18412	Sqstm1；分离体1[KO：K14381 ]
18706	Pik3ca；磷脂酰肌醇-4,5-二磷酸3-激酶催化亚基 α [KO: K00922 ] [EC: 2.7.1.153 ]
18707	Pik3cd；磷脂酰肌醇-4,5-二磷酸3-激酶催化亚基 delta [KO: K00922 ] [EC: 2.7.1.153 ]
18708	Pik3r1；磷酸肌醇-3-激酶调节亚基 1 [KO：K02649 ]
18709	Pik3r2；磷酸肌醇-3-激酶调节亚基 2 [KO：K02649 ]
18710	Pik3r3；磷酸肌醇-3-激酶调节亚基 3 [KO：K02649 ]
18722	Pira1；配对免疫球蛋白样受体 A1 [KO: K06512 ]
18724	Pira11；配对免疫球蛋白样受体 A11 [KO: K06512 ]
18725	Pira2；配对免疫球蛋白样受体 A2 [KO: K06512 ]
18726	Lilra6；白细胞免疫球蛋白样受体，亚家族A（含TM结构域），成员6 [KO：K06512 ]
18727	Pira4；配对免疫球蛋白样受体 A4 [KO: K06512 ]
18729	Pira6；配对免疫球蛋白样受体 A6 [KO: K06512 ]
18730	Pira7；配对免疫球蛋白样受体 A7 [KO: K06512 ]
18733	Pirb；配对免疫球蛋白样受体B [KO: K06512 ]
19016	Pparg；过氧化物酶体增殖物激活受体γ[KO: K08530 ]
19055	Ppp3ca；蛋白磷酸酶 3，催化亚基，α 同工型 [KO: K04348 ] [EC: 3.1.3.16 ]
19056	Ppp3cb；蛋白磷酸酶 3，催化亚基，β同工型 [KO: K04348 ] [EC: 3.1.3.16 ]
19057	Ppp3cc；蛋白磷酸酶 3，催化亚基，γ 同工型 [KO: K04348 ] [EC: 3.1.3.16 ]
19058	Ppp3r1；蛋白磷酸酶 3，调节亚基 B，α 同工酶（钙调神经磷酸酶 B，I 型）[KO：K06268 ]
19059	Ppp3r2；蛋白磷酸酶 3，调节亚基 B，α 同工型（钙调神经磷酸酶 B，II 型）[KO：K06268 ]
19094	Mapk11；丝裂原活化蛋白激酶 11 [KO: K04441 ] [EC: 2.7.11.24 ]
19261	Sirpa；信号调节蛋白 alpha [KO: K06551 ]
19353	Rac1；Rac家族小GTPase 1[KO：K04392 ]
19697	Rela；v-rel 网状内皮增生症病毒致癌基因同源物 A（禽类）[KO：K04735 ]
19698	Relb；禽网状内皮增生症病毒（v-rel）致癌基因相关B [KO：K09253 ]
20375	SPI1； Spi-1 原癌基因 [KO: K09438 ]
20846	Stat1；信号转导和转录激活因子 1 [KO：K11220 ]
20847	Stat2；信号转导和转录激活因子 2 [KO: K11221 ]
20963	Syk；脾酪氨酸激酶 [KO: K05855 ] [EC: 2.7.10.2 ]
21682	Tec；tec 蛋白酪氨酸激酶 [KO: K07364 ] [EC: 2.7.10.2 ]
21803	Tgfb1；转化生长因子，β1 [KO：K13375 ]
21808	Tgfb2；转化生长因子，β2 [KO：K13376 ]
21812	Tgfbr1；转化生长因子β受体I [KO: K04674 ] [EC: 2.7.11.30 ]
21813	Tgfbr2；转化生长因子β受体II [KO: K04388 ] [EC: 2.7.11.30 ]
21926	Tnf；肿瘤坏死因子[KO：K03156 ]
21934	Tnfrsf11a；肿瘤坏死因子受体超家族，成员 11a，NFKB 激活剂 [KO: K05147 ]
21937	Tnfrsf1a；肿瘤坏死因子受体超家族，成员 1a [KO: K03158 ]
21943	Tnfsf11；肿瘤坏死因子（配体）超家族，成员 11 [KO：K05473 ]
22030	Traf2；TNF 受体相关因子 2 [KO: K03173 ] [EC: 2.3.2.27 ]
22034	Traf6；TNF 受体相关因子 6 [KO: K03175 ] [EC: 2.3.2.27 ]
22177	Tyrobp；TYRO 蛋白酪氨酸激酶结合蛋白 [KO: K07992 ]
232790	Oscar；破骨细胞相关受体 [KO: K14377 ]
232801	Lilra5；白细胞免疫球蛋白样受体，亚家族A（含TM结构域），成员5[KO：K06512 ]
234779	Plcg2；磷脂酶C，γ2 [KO：K05859 ] [EC：3.1.4.11 ]
237038	Nox1；NADPH 氧化酶 1 [KO：K08008 ]
23797	Akt3;胸腺瘤病毒原癌基因 3 [KO: K04456 ] [EC: 2.7.11.1 ]
246256	Fcgr4；Fc受体，IgG，低亲和力IV [KO：K06463 ]
26395	Map2k1；丝裂原活化蛋白激酶激酶 1 [KO：K04368 ] [EC：2.7.12.2 ]
26399	Map2k6；丝裂原活化蛋白激酶激酶 6 [KO: K04433 ] [EC: 2.7.12.2 ]
26400	Map2k7；丝裂原活化蛋白激酶激酶 7 [KO：K04431 ] [EC：2.7.12.2 ]
26409	Map3k7；丝裂原活化蛋白激酶激酶7 [KO: K04427 ] [EC: 2.7.11.25 ]
26413	Mapk1；丝裂原活化蛋白激酶 1 [KO：K04371 ] [EC：2.7.11.24 ]
26414	Mapk10；丝裂原活化蛋白激酶 10 [KO: K04440 ] [EC: 2.7.11.24 ]
26415	Mapk13；丝裂原活化蛋白激酶 13 [KO: K04441 ] [EC: 2.7.11.24 ]
26416	Mapk14；丝裂原活化蛋白激酶 14 [KO: K04441 ] [EC: 2.7.11.24 ]
26417	Mapk3；丝裂原活化蛋白激酶 3 [KO：K04371 ] [EC：2.7.11.24 ]
26419	Mapk8；丝裂原活化蛋白激酶 8 [KO: K04440 ] [EC: 2.7.11.24 ]
26420	Mapk9；丝裂原活化蛋白激酶 9 [KO: K04440 ] [EC: 2.7.11.24 ]
29857	Mapk12；丝裂原活化蛋白激酶 12 [KO: K04441 ] [EC: 2.7.11.24 ]
320832	Sirpb1a；信号调节蛋白 β 1A [KO: K06551 ]
53313	Atp2a3；ATP酶，Ca++转运，普遍存在 [KO: K05853 ] [EC: 7.2.2.10 ]
53859	Map3k14；丝裂原活化蛋白激酶激酶14 [KO: K04466 ] [EC: 2.7.11.25 ]
54721	Tyk2；酪氨酸激酶 2 [KO: K11219 ] [EC: 2.7.10.2 ]
66513	Tab1；TGF-β激活激酶1/MAP3K7结合蛋白1[KO：K04403 ]
668101	Sirpb1b；信号调节蛋白 β 1B [KO: K06551 ]
68652	Tab2；TGF-β激活激酶1/MAP3K7结合蛋白2[KO：K04404 ]
74256	缸体； CYLD 赖氨酸 63 去泛素酶 [KO: K08601 ] [EC: 3.4.19.12 ]
74769	Pik3cb；磷脂酰肌醇-4,5-二磷酸3-激酶催化亚基β [KO: K00922 ] [EC: 2.7.1.153 ]
751864	Sirpd；信号调节蛋白 delta [KO: K06551 ]
83433	Trem2；髓系细胞表达的触发受体 2 [KO: K14378 ]
